# Supplementary material for: Effect of Portulaca oleracea Addition in Health Care Sand on Apparent Nutrient Digestibility, Serum Parameters, and Excreta Microbiota Metabolism in Tumbler Pigeons
Source: Animals (Basel). 2025 Nov 20;15(22):3349. doi: 10.3390/ani15223349 (PMC12649108; doi:10.3390/ani15223349)
Supplement: Supplementary file 1 [file animals-15-03349-s001.zip]

Archive with 1 entries (1 files):
- animals-3987814-supplementary.pdf
